# Supplementary material for: Wide Concentration Range of Tb3+ Doping Influence on Scintillation Properties of (Ce, Tb, Gd)3Ga2Al3O12 Crystals Grown by the Optical Floating Zone Method
Source: Materials (Basel). 2022 Mar 10;15(6):2044. doi: 10.3390/ma15062044 (PMC8951279; doi:10.3390/ma15062044)
Supplement: Supplementary file 1 [file materials-15-02044-s001.zip]

Archive with 1 entries (1 files):
- materials-1557670-supplementary.pdf
